# Supplementary material for: A flexible and accurate method for electroencephalography rhythms extraction based on circulant singular spectrum analysis
Source: PeerJ. 2022 Mar 23;10:e13096. doi: 10.7717/peerj.13096 (PMC8957273; doi:10.7717/peerj.13096)
Supplement: Supplemental Information 1 [file peerj-10-13096-s001.zip]

Archive with 42 entries (39 files):
- Matlab codes/
- Matlab codes/Experimental/
- Matlab codes/Experimental/CSSA_databaseEEG.m
- Matlab codes/Experimental/CSSA_experimentalEEG.m
- Matlab codes/Experimental/func_EEGgenerationMPAmodel.m
- Matlab codes/Experimental/func_IIRfiltering.m
- Matlab codes/Experimental/func_artifactsremoval.m
- Matlab codes/Experimental/func_cssa.m
- Matlab codes/Experimental/func_cssa_artifact_removal.m
- Matlab codes/Experimental/func_embedding.m
- Matlab codes/Experimental/func_error_alpha.m
- Matlab codes/Experimental/func_matrix_decompositon.m
- Matlab codes/Experimental/func_reconstruction.m
- Matlab codes/Experimental/func_rhythmsextraction.m
- Matlab codes/Experimental/func_ssa.m
- Matlab codes/Experimental/func_svd.m
- Matlab codes/Experimental/func_waveletpacketdecomposite.m
- Matlab codes/Simulated/
- Matlab codes/Simulated/CSSA_simulation.m
- Matlab codes/Simulated/EEG_simulation.m
- Matlab codes/Simulated/Power Spectrum of Real EEG.fig
- Matlab codes/Simulated/Simulated EEG Time Series.fig
- Matlab codes/Simulated/V_EEG.mat
- Matlab codes/Simulated/V_alpha.mat
- Matlab codes/Simulated/V_beta.mat
- Matlab codes/Simulated/V_delta.mat
- Matlab codes/Simulated/V_noise.mat
- Matlab codes/Simulated/V_theta.mat
- Matlab codes/Simulated/close4.xlsx
- Matlab codes/Simulated/func_EEGgenerationMPAmodel.m
- Matlab codes/Simulated/func_IIRfiltering.m
- Matlab codes/Simulated/func_artifactsremoval.m
- Matlab codes/Simulated/func_embedding.m
- Matlab codes/Simulated/func_error_alpha.m
- Matlab codes/Simulated/func_matrix_decompositon.m
- Matlab codes/Simulated/func_reconstruction.m
- Matlab codes/Simulated/func_rhythmsextraction.m
- Matlab codes/Simulated/func_svd.m
- Matlab codes/Simulated/func_waveletpacketdecomposite.m
- Matlab codes/Simulated/graphic_abstract.m
- Matlab codes/Simulated/main.m
- Matlab codes/Simulated/simulated rhythms.fig
