# Supplementary material for: A flexible and accurate method for electroencephalography rhythms extraction based on circulant singular spectrum analysis
Source: PeerJ. 2022 Mar 23;10:e13096. doi: 10.7717/peerj.13096 (PMC8957273; doi:10.7717/peerj.13096)
Supplement: Supplemental Information 1 [file peerj-10-13096-s001.zip › Matlab codes/Experimental/CSSA_databaseEEG.m]

clc;clear;close all
EEG = pop_readbdf('C:\Users\huhai\Desktop\×ÔÊÊÓ¦SSAËã·¨ÑÐ¾¿\Ñ­»·SSA\dataverse_files\EEG_Cat_Study4_Resting_S3.bdf', [1 510] ,73,[]);
EEG_data=EEG.data;
EEG_fpz=EEG_data(33,:);
event=EEG.event;
fs=256;
%% ÌáÈ¡¸÷¸öÕöÑÛ±ÕÑÛÊ±¶ÎÐÅºÅ
j=1;
for i=2:length(event)
    if event(1,i-1).type==254
        start_index=event(1,i).latency;
    elseif event(1,i).type==254
        stop_index=event(1,i-1).latency;
        EEG_seg{j}=EEG_fpz(start_index:stop_index);
        EEG_label(j)=event(1,i-1).type;
        j=j+1;
    end    
end
%% EEG segments
k=1;
for i=1:length(EEG_seg)
    EEG_seg_i=EEG_seg{1,i};
    seg_num=floor(length(EEG_seg_i)/4/fs)-1;
    for j=1:seg_num
        seg{1,k}=EEG_seg_i(4*fs*(j-1)+1:4*fs*(j+1));
        true_y(1,k)=EEG_label(i);
        k=k+1;
    end
end

for i=1:length(seg)
    seg{1,i}=seg{1,i}-mean(seg{1,i});
end

for i=1:length(seg)
    amp(i)=max(abs(seg{1,i}));
end

for i=1:length(seg)
    V_noise=seg{1,i};
    N=length(V_noise); % number of samples or the length of the data
    %         % µÚÒ»¸öÊý¾Ý
    %         if i==22 || i==23
    %             dmax=300;
    %         else
    %             dmax=100;
    %         end
    % %     % µÚ¶þ¸öÊý¾Ýs2
    %         if true_y(1,i)==101
    %             dmax=300;
    %         else
    %             dmax=100;
    %         end
    
    if true_y(1,i)==201%eyes-closed
        dmax=100;
    else%eyes-open
        dmax = max(abs(V_noise)); % the amplitude of the EEG signal
    end
%     dmax = max(abs(V_noise)); % the amplitude of the EEG signal
    [alpha_ssa,sig_ssa]=func_ssa(V_noise,fs,dmax);
    seg1{1,i}=sig_ssa;
    power_ssa=(alpha_ssa.^2);
    P_ssa=sum(power_ssa)/N;               % power
    mu_ssa=mean(abs(alpha_ssa));
    feature_matrix_ssa(:,i)=[mu_ssa;P_ssa];
end

for i=1:length(seg)
    V_noise=seg1{1,i};
    N=length(V_noise); % number of samples or the length of the data
    
    [alpha_cssa]=func_cssa(V_noise,fs);
%     [alpha_cssa]=func_cssa_artifact_removal(V_noise,fs);
    [alpha_iir] = func_IIRfiltering(V_noise,fs);
    [alpha_wdec] = func_waveletpacketdecomposite(V_noise);
%     Nfft=2048;
%     window=kaiser(512,3);
%     noverlap=256;
%     % power spectrum of extracted and simulated alpha
%     [Pe_cssa,fp]=pwelch(alpha_cssa,window,noverlap,Nfft,fs);
%     [Pe_iir,fp]=pwelch(alpha_iir,window,noverlap,Nfft,fs);
%     [Pe_wdec,fp]=pwelch(alpha_wdec,window,noverlap,Nfft,fs);
%     [Pe_ssa,fp]=pwelch(alpha_ssa,window,noverlap,Nfft,fs);
    
    %% Power and Power ratio of the extracted alpha rhythm
    % Power and Power ratio using adaptive SSA
    power_cssa=(alpha_cssa.^2);
    P_cssa=sum(power_cssa)/N;               % power
    power_iir=(alpha_iir.^2);
    P_iir=sum(power_iir)/N;               % power
    power_wdec=(alpha_wdec.^2);
    P_wdec=sum(power_wdec)/N;               % power   
%     power_total=(sig_ssa.^2);
%     P_total=sum(power_total)/N;
%     P_rate=P_cssa/P_total;             % power ratio
    mu_cssa=mean(abs(alpha_cssa));
    mu_iir=mean(abs(alpha_iir));
    mu_wdec=mean(abs(alpha_wdec));
    feature_matrix_cssa(:,i)=[mu_cssa;P_cssa];
    feature_matrix_iir(:,i)=[mu_iir;P_iir];
    feature_matrix_wdec(:,i)=[mu_wdec;P_wdec];
end

%% Ô¤´¦Àífig6
V_open= seg{1,44};%S3 44¿ÉÒÔ
% V_open= seg{1,62};
V_open=V_open';
N=length(V_open); % number of samples or the length of the data
time=(0:N-1)/fs;

%  artifacts removal
L = 40;            % window length of embedding L = 40
comp=9;
dmax = max(abs(V_open)); % the amplitude of the EEG signal

% embeding step in the SSA to map the trajectory matrix X
[ X ] = func_embedding( V_open, L);

% SVD step in the SSA to obtain the eigenvalues D_s and elementary matrices Xi
[D_s,Xi] = func_svd( X,comp);

% the reconstruction stage to obtain the reconstructed components RC
[ RC ] = func_reconstruction (Xi, N);

% artifact removalto obtian the artifacts: artifact_ssa
[artifact_ssa ]=func_artifactsremoval(RC,dmax);
open_ssa = V_open - artifact_ssa; % corrected EEG


V_close =seg{1,2};
% V_close =seg{1,76};
V_close=V_close';
N=length(V_close); % number of samples or the length of the data

%  artifacts removal
L = 40;            % window length of embedding L = 40
dmax = max(abs(V_close)); % the amplitude of the EEG signal

% embeding step in the SSA to map the trajectory matrix X
[ X ] = func_embedding( V_close, L);

% SVD step in the SSA to obtain the eigenvalues D_s and elementary matrices Xi
[D_s,Xi] = func_svd( X,comp);

% the reconstruction stage to obtain the reconstructed components RC
[ RC ] = func_reconstruction (Xi, N);

% artifact removalto obtian the artifacts: artifact_ssa
[artifact_ssa ]=func_artifactsremoval(RC,dmax);
close_ssa = V_close - artifact_ssa; % corrected EEG

figure 
subplot(2,2,1)
plot(time,V_open)
ylim([-350 350])
xlabel('Time (s)');ylabel('Amplitude (\muV)');
title('Eyes-open EEG Time Series');
subplot(2,2,2)
plot(time,V_close)
ylim([-100 100])
xlabel('Time (s)');ylabel('Amplitude (\muV)');
title('Eyes-closed EEG Time Series');
subplot(2,2,3)
plot(time,open_ssa)
ylim([-350 350])
xlabel('Time (s)');ylabel('Amplitude (\muV)');
title('Corrected Eyes-open EEG Time Series');
subplot(2,2,4)
plot(time,close_ssa)
ylim([-100 100])
xlabel('Time (s)');ylabel('Amplitude (\muV)');
title('Corrected Eyes-closed EEG Time Series');

%% ÕöÑÛ±ÕÑÛ¸÷RCµÄ¹¦ÂÊÆ×fig7
L=80;
%ÕöÑÛ
% ¹¹½¨¹ì¼£¾ØÕó
% embeding step in the SSA to map the trajectory matrix X
[ X ] = func_embedding( open_ssa, L);

% ·Ö½â
[XB]=func_matrix_decompositon(open_ssa',X,L,N);

% ¶Ô½ÇÆ½¾ù»¯
% the reconstruction stage to obtain the reconstructed components RC
[ RC ] = func_reconstruction (XB, N);
alpha_open=RC(:,5)+RC(:,4);

% ·ÖÎö¸÷¸öRCµÄÆµÆ×
% ¸÷¸öRCµÄ¹¦ÂÊÆ×
col=ceil((6/2));
f=(0:N-1)*fs/N;
Nfft=2048; 
window=kaiser(512,3);   
noverlap=256;   
figure
for i=1:6   
    [Pp,fp]=pwelch(RC(:,i),window,noverlap,Nfft,fs);
%     for k=1:10
%         Pp(k) = 0;
%     end
   [maxr,indexr]=max(Pp);
   f_max(i)=fp(indexr);
   ff=((i-1)*fs/L)*ones(length(Pp),1);
   pf=(max(Pp)/length(Pp))*(1:length(Pp));
   q = num2str(i);
   t=['RC', q, ' PSD'];
   subplot(col,2,i)
   plot(fp,Pp,ff,pf,'--r') 
   grid on
   title(t);
   if i==1
       ylim([0 0.1])
   end
   xlim([0 60])
   xlabel('f/Hz')
   ylabel('PSD(\muV^2/Hz)')
end

%±ÕÑÛ
% ¹¹½¨¹ì¼£¾ØÕó
% embeding step in the SSA to map the trajectory matrix X
[ X ] = func_embedding( close_ssa, L);

% ·Ö½â
[XB]=func_matrix_decompositon(close_ssa',X,L,N);

% ¶Ô½ÇÆ½¾ù»¯
% the reconstruction stage to obtain the reconstructed components RC
[ RC ] = func_reconstruction (XB, N);
alpha_close=RC(:,5)+RC(:,4);

% ·ÖÎö¸÷¸öRCµÄÆµÆ×
% ¸÷¸öRCµÄ¹¦ÂÊÆ×
col=ceil((6/2));
f=(0:N-1)*fs/N;
Nfft=2048; 
window=kaiser(512,3);   
noverlap=256;   
figure
for i=1:6   
    [Pp,fp]=pwelch(RC(:,i),window,noverlap,Nfft,fs);
%     for k=1:10
%         Pp(k) = 0;
%     end
   [maxr,indexr]=max(Pp);
   f_max(i)=fp(indexr);
   ff=((i-1)*fs/L)*ones(length(Pp),1);
   pf=(max(Pp)/length(Pp))*(1:length(Pp));
   q = num2str(i);
   t=['RC', q, ' PSD'];
   subplot(col,2,i)
   plot(fp,Pp,ff,pf,'--r') 
   grid on
   title(t);
   xlim([0 60])
   xlabel('f/Hz')
   ylabel('PSD(\muV^2/Hz)')
end

%% ÌáÈ¡ÕöÑÛ±ÕÑÛalpha½ÚÂÉºÍ¹¦ÂÊÆ×fig8
figure 
subplot(2,1,1)
plot(time,alpha_open)
ylim([-50 50])
xlabel('Time (s)');ylabel('Amplitude (\muV)');
title('Extracted Alpha Rhythm from Eyes-open EEG');
subplot(2,1,2)
plot(time,alpha_close)
ylim([-50 50])
xlabel('Time (s)');ylabel('Amplitude (\muV)');
title('Extracted Alpha Rhythm from Eyes-closed EEG');

% spectrogram of the extracted alpha rhythm 
A = zeros(256,1);
alpha=[alpha_open; alpha_close];
data = [A' alpha' A'];
[b,f,t]=spectrogram(data,512,448,512,fs);
figure
imagesc(t-1,f,abs(b)); axis xy, colormap(jet);  
ylim([5 15])
ylabel('Frequency (Hz)')
xlabel('Time (s)')


%% ²»Í¬·½·¨ÌáÈ¡µÄalpha½ÚÂÉµÄ¹¦ÂÊÆ×ÃÜ¶È
[alpha_cssa]=func_cssa(open_ssa',fs);
[Pe_cssa_open,fp]=pwelch(alpha_cssa,window,noverlap,Nfft,fs);
[alpha_iir] = func_IIRfiltering(open_ssa,fs);
[Pe_iir_open,fp]=pwelch(alpha_iir,window,noverlap,Nfft,fs);
[alpha_wdec] = func_waveletpacketdecomposite(open_ssa);
[Pe_wdec_open,fp]=pwelch(alpha_wdec,window,noverlap,Nfft,fs);
dmax = max(abs(V_open)); % the amplitude of the EEG signal
[alpha_ssa,sig_ssa]=func_ssa(V_open',fs,dmax);
[Pe_ssa_open,fp]=pwelch(alpha_ssa,window,noverlap,Nfft,fs);

[alpha_cssa]=func_cssa(close_ssa',fs);
[Pe_cssa_close,fp]=pwelch(alpha_cssa,window,noverlap,Nfft,fs);
[alpha_iir] = func_IIRfiltering(close_ssa,fs);
[Pe_iir_close,fp]=pwelch(alpha_iir,window,noverlap,Nfft,fs);
[alpha_wdec] = func_waveletpacketdecomposite(close_ssa);
[Pe_wdec_close,fp]=pwelch(alpha_wdec,window,noverlap,Nfft,fs);
dmax = max(abs(V_close)); % the amplitude of the EEG signal
[alpha_ssa,sig_ssa]=func_ssa(V_close',fs,dmax);
[Pe_ssa_close,fp]=pwelch(alpha_ssa,window,noverlap,Nfft,fs);

figure
subplot(3,2,1)
plot(fp,Pe_cssa_open,'b',fp,Pe_ssa_open,'r');
xlim([0 30])
xlabel('Frequency (Hz)');ylabel('Power Spectrum (\muV^2/Hz)');
legend('CSSA','SSA');
subplot(3,2,3)
plot(fp,Pe_cssa_open,'b',fp,Pe_wdec_open,'r');
xlim([0 30])
xlabel('Frequency (Hz)');ylabel('Power Spectrum (\muV^2/Hz)');
legend('CSSA','WDec');
subplot(3,2,5)
plot(fp,Pe_cssa_open,'b',fp,Pe_iir_open,'r');
xlim([0 30])
xlabel('Frequency (Hz)');ylabel('Power Spectrum (\muV^2/Hz)');
legend('CSSA','IIR');
subplot(3,2,2)
plot(fp,Pe_cssa_close,'b',fp,Pe_ssa_close,'r');
xlim([0 30])
xlabel('Frequency (Hz)');ylabel('Power Spectrum (\muV^2/Hz)');
legend('CSSA','SSA');
subplot(3,2,4)
plot(fp,Pe_cssa_close,'b',fp,Pe_wdec_close,'r');
xlim([0 30])
xlabel('Frequency (Hz)');ylabel('Power Spectrum (\muV^2/Hz)');
legend('CSSA','WDec');
subplot(3,2,6)
plot(fp,Pe_cssa_close,'b',fp,Pe_iir_close,'r');
xlim([0 30])
xlabel('Frequency (Hz)');ylabel('Power Spectrum (\muV^2/Hz)');
legend('CSSA','IIR');

figure
subplot(1,2,1)
plot(fp,Pe_cssa_open,'b',fp,Pe_ssa_open,'g',fp,Pe_wdec_open,'k',fp,Pe_iir_open,'c');
xlim([0 30])
xlabel('Frequency (Hz)');ylabel('Power Spectrum (\muV^2/Hz)');
legend('CSSA','SSA','WDec','IIR');
subplot(1,2,2)
plot(fp,Pe_cssa_close,'b',fp,Pe_ssa_close,'g',fp,Pe_wdec_close,'k',fp,Pe_iir_close,'c');
xlim([0 30])
xlabel('Frequency (Hz)');ylabel('Power Spectrum (\muV^2/Hz)');
legend('CSSA','SSA','WDec','IIR');

%% ·ÖÀà
figure
Training=feature_matrix_cssa';
Group=true_y';
Sample=feature_matrix_cssa';
subplot(2,2,1)
svmStr = svmtrain(Training,Group,'Showplot',true);
xlabel('Mean of Absolute Value (\muV)');ylabel('Power (\muV^2)');
legend('eyes-open','eyes-closed');
Class = svmclassify(svmStr,Sample);     % svmÔ¤²â
Class_true=true_y;
count=0;
for i=1:length(Class)
    if Class(i)==Class_true(i)
        count=count+1;
    end
end
accuracy_cssa=count/length(Class)

Training=feature_matrix_ssa';
Group=true_y';
Sample=feature_matrix_ssa';
subplot(2,2,2)
svmStr = svmtrain(Training,Group,'Showplot',true);
xlabel('Mean of Absolute Value (\muV)');ylabel('Power (\muV^2)');
legend('eyes-open','eyes-closed');
Class = svmclassify(svmStr,Sample);     % svmÔ¤²â
Class_true=true_y;
count=0;
for i=1:length(Class)
    if Class(i)==Class_true(i)
        count=count+1;
    end
end
accuracy_ssa=count/length(Class)

Training=feature_matrix_iir';
Group=true_y';
Sample=feature_matrix_iir';
subplot(2,2,3)
svmStr = svmtrain(Training,Group,'Showplot',true);
xlabel('Mean of Absolute Value (\muV)');ylabel('Power (\muV^2)');
legend('eyes-open','eyes-closed');
Class = svmclassify(svmStr,Sample);     % svmÔ¤²â
Class_true=true_y;
count=0;
for i=1:length(Class)
    if Class(i)==Class_true(i)
        count=count+1;
    end
end
accuracy_iir=count/length(Class)

Training=feature_matrix_wdec';
Group=true_y';
Sample=feature_matrix_wdec';
subplot(2,2,4)
svmStr = svmtrain(Training,Group,'Showplot',true);
xlabel('Mean of Absolute Value (\muV)');ylabel('Power (\muV^2)');
legend('eyes-open','eyes-closed');
Class = svmclassify(svmStr,Sample);     % svmÔ¤²â
Class_true=true_y;
count=0;
for i=1:length(Class)
    if Class(i)==Class_true(i)
        count=count+1;
    end
end
accuracy_wdec=count/length(Class)
