# Supplementary material for: A flexible and accurate method for electroencephalography rhythms extraction based on circulant singular spectrum analysis
Source: PeerJ. 2022 Mar 23;10:e13096. doi: 10.7717/peerj.13096 (PMC8957273; doi:10.7717/peerj.13096)
Supplement: Supplemental Information 1 [file peerj-10-13096-s001.zip › Matlab codes/Experimental/CSSA_experimentalEEG.m]

clc;clear;close all
fs=200;
%% EEG segments
load('C:\Users\huhai\Desktop\×ÔÊÊÓ¦SSAËã·¨ÑÐ¾¿\Ñ­»·SSA\matlab code\real EEG\experimental EEG 202103\huhai20210301\hh-1st.mat');
num_segment1=floor(length(EEG_data)/200/30);
for i=1:num_segment1
    if mod(i,2)==1 %ÕöÑÛ
        seg{1,i}=EEG_data(((i-1)*30+11)*200+1:((i-1)*30+19)*200);
        true_y(1,i)=1;
    else %±ÕÑÛ
        seg{1,i}=EEG_data(((i-1)*30+11)*200+1:((i-1)*30+19)*200);
        true_y(1,i)=2;
    end
end
clear EEG_data

load('C:\Users\huhai\Desktop\×ÔÊÊÓ¦SSAËã·¨ÑÐ¾¿\Ñ­»·SSA\matlab code\real EEG\experimental EEG 202103\huhai20210301\hh-2nd.mat');
num_segment2=floor(length(EEG_data)/200/30);
for i=1:num_segment2
    if mod(i,2)==1 %ÕöÑÛ
        seg{1,i+num_segment1}=EEG_data(((i-1)*30+11)*200+1:((i-1)*30+19)*200);
        true_y(1,i+num_segment1)=1;
    else %±ÕÑÛ
        seg{1,i+num_segment1}=EEG_data(((i-1)*30+11)*200+1:((i-1)*30+19)*200);
        true_y(1,i+num_segment1)=2;
    end
end
clear EEG_data

load('C:\Users\huhai\Desktop\×ÔÊÊÓ¦SSAËã·¨ÑÐ¾¿\Ñ­»·SSA\matlab code\real EEG\experimental EEG 202103\huhai20210301\hh-3rd.mat');
num_segment3=floor(length(EEG_data)/200/30);
for i=1:num_segment3
    if mod(i,2)==1 %ÕöÑÛ
        seg{1,i+num_segment1+num_segment2}=EEG_data(((i-1)*30+11)*200+1:((i-1)*30+19)*200);
        true_y(1,i+num_segment1+num_segment2)=1;
    else %±ÕÑÛ
        seg{1,i+num_segment1+num_segment2}=EEG_data(((i-1)*30+11)*200+1:((i-1)*30+19)*200);
        true_y(1,i+num_segment1+num_segment2)=2;
    end
end
clear EEG_data

for i=1:length(seg)
    amp(i)=max(abs(seg{1,i}));
end

for i=1:length(seg)
    V_noise=seg{1,i}';
    N=length(V_noise); % number of samples or the length of the data
    
%     if true_y(1,i)==2%eyes-closed
%         dmax=100;
%     else%eyes-open
%         dmax = 2*max(abs(V_noise)); % the amplitude of the EEG signal
%     end
    dmax = 2*max(abs(V_noise)); % the amplitude of the EEG signal
    [alpha_ssa,sig_ssa]=func_ssa(V_noise,fs,dmax);
    seg1{1,i}=sig_ssa;
    power_ssa=(alpha_ssa.^2);
    P_ssa=sum(power_ssa)/N;               % power
    mu_ssa=mean(abs(alpha_ssa));
    feature_matrix_ssa(:,i)=[mu_ssa;P_ssa];
end

for i=1:length(seg)
    V_noise=seg1{1,i};
    N=length(V_noise); % number of samples or the length of the data
    
    [alpha_cssa]=func_cssa(V_noise,fs);
%     [alpha_cssa]=func_cssa_artifact_removal(V_noise,fs);
    [alpha_iir] = func_IIRfiltering(V_noise,fs);
    [alpha_wdec] = func_waveletpacketdecomposite(V_noise);
%     Nfft=2048;
%     window=kaiser(512,3);
%     noverlap=256;
%     % power spectrum of extracted and simulated alpha
%     [Pe_cssa,fp]=pwelch(alpha_cssa,window,noverlap,Nfft,fs);
%     [Pe_iir,fp]=pwelch(alpha_iir,window,noverlap,Nfft,fs);
%     [Pe_wdec,fp]=pwelch(alpha_wdec,window,noverlap,Nfft,fs);
%     [Pe_ssa,fp]=pwelch(alpha_ssa,window,noverlap,Nfft,fs);
    
    %% Power and Power ratio of the extracted alpha rhythm
    % Power and Power ratio using adaptive SSA
    power_cssa=(alpha_cssa.^2);
    P_cssa=sum(power_cssa)/N;               % power
    power_iir=(alpha_iir.^2);
    P_iir=sum(power_iir)/N;               % power
    power_wdec=(alpha_wdec.^2);
    P_wdec=sum(power_wdec)/N;               % power
    %     power_total=(sig_ssa.^2);
    %     P_total=sum(power_total)/N;
    %     P_rate=P_cssa/P_total;             % power ratio
    mu_cssa=mean(abs(alpha_cssa));
    mu_iir=mean(abs(alpha_iir));
    mu_wdec=mean(abs(alpha_wdec));
    feature_matrix_cssa(:,i)=[mu_cssa;P_cssa];
    feature_matrix_iir(:,i)=[mu_iir;P_iir];
    feature_matrix_wdec(:,i)=[mu_wdec;P_wdec];
end

%% ·ÖÀàfig12
figure
Training=feature_matrix_cssa';
Group=true_y';
Sample=feature_matrix_cssa';
subplot(2,2,1)
svmStr = svmtrain(Training,Group,'Showplot',true);
xlabel('Mean of Absolute Value (\muV)');ylabel('Power (\muV^2)');
legend('eyes-open','eyes-closed');
Class = svmclassify(svmStr,Sample);     % svmÔ¤²â
Class_true=true_y;
count=0;
for i=1:length(Class)
    if Class(i)==Class_true(i)
        count=count+1;
    end
end
accuracy_cssa=count/length(Class)

Training=feature_matrix_ssa';
Group=true_y';
Sample=feature_matrix_ssa';
subplot(2,2,2)
svmStr = svmtrain(Training,Group,'Showplot',true);
xlabel('Mean of Absolute Value (\muV)');ylabel('Power (\muV^2)');
legend('eyes-open','eyes-closed');
Class = svmclassify(svmStr,Sample);     % svmÔ¤²â
Class_true=true_y;
count=0;
for i=1:length(Class)
    if Class(i)==Class_true(i)
        count=count+1;
    end
end
accuracy_ssa=count/length(Class)

Training=feature_matrix_iir';
Group=true_y';
Sample=feature_matrix_iir';
subplot(2,2,3)
svmStr = svmtrain(Training,Group,'Showplot',true);
xlabel('Mean of Absolute Value (\muV)');ylabel('Power (\muV^2)');
legend('eyes-open','eyes-closed');
Class = svmclassify(svmStr,Sample);     % svmÔ¤²â
Class_true=true_y;
count=0;
for i=1:length(Class)
    if Class(i)==Class_true(i)
        count=count+1;
    end
end
accuracy_iir=count/length(Class)

Training=feature_matrix_wdec';
Group=true_y';
Sample=feature_matrix_wdec';
subplot(2,2,4)
svmStr = svmtrain(Training,Group,'Showplot',true);
xlabel('Mean of Absolute Value (\muV)');ylabel('Power (\muV^2)');
legend('eyes-open','eyes-closed');
Class = svmclassify(svmStr,Sample);     % svmÔ¤²â
Class_true=true_y;
count=0;
for i=1:length(Class)
    if Class(i)==Class_true(i)
        count=count+1;
    end
end
accuracy_wdec=count/length(Class)
