# Supplementary material for: A flexible and accurate method for electroencephalography rhythms extraction based on circulant singular spectrum analysis
Source: PeerJ. 2022 Mar 23;10:e13096. doi: 10.7717/peerj.13096 (PMC8957273; doi:10.7717/peerj.13096)
Supplement: Supplemental Information 1 [file peerj-10-13096-s001.zip › Matlab codes/Experimental/func_IIRfiltering.m]

function [alpha_IIR] = func_IIRfiltering(V_noise,fs)

% this function is alpha rhythm extracted using IIR filtering
%   V_noise - EEG signal data
%   fs - sampling rate
%   alpha_IIR - extracted alpha rhythm using IIR filtering

Wn=[8*2/fs 13*2/fs]; % cut-off frequencies
[b a] = butter(3,Wn); % filter coefficient
alpha_IIR=filter(b,a,V_noise); % IIR filtering


% Wp=[8 13]*2/fs; %Í¨´ø±ß½çÆµÂÊ £¬µ¥Î»Îªrad/s
% Ws=[7 14]*2/fs; %×è´ø±ß½çÆµÂÊ £¬µ¥Î»Îªrad/s
% Rp=1;           %Í¨´ø×î´ó²¨ÎÆ¶È £¬µ¥Î»dB (²»ÒªÌ«Ð¡)
% Rs=30;          %±íÊ¾×è´ø×îÐ¡Ë¥¼õ£¬µ¥Î»dB
% [N,Wn]=buttord(Wp,Ws,Rp,Rs); %°ÍÌØÎÖË¹Êý×ÖÂË²¨Æ÷µÄ½×ÊýnºÍ-3dB¹éÒ»»¯½ØÖ¹ÆµÂÊWn
%  
% [b,a]=butter(N,Wn); %µÃµ½n½×°ÍÌØÎÖË¹ÂË²¨µÄ·Ö×Ó·ÖÄ¸
