# Supplementary material for: A flexible and accurate method for electroencephalography rhythms extraction based on circulant singular spectrum analysis
Source: PeerJ. 2022 Mar 23;10:e13096. doi: 10.7717/peerj.13096 (PMC8957273; doi:10.7717/peerj.13096)
Supplement: Supplemental Information 1 [file peerj-10-13096-s001.zip › Matlab codes/Experimental/func_artifactsremoval.m]

function [artifact_ssa ]=func_artifactsremoval(RC,dmax)

% this function is the artifacts removal based on the grouping rule
%   RC - reconstructed components
%   dmax �� amplitude of the EEG signal
%   artifact_ssa - the removed artifacts

% if dmax>200
%     artifact_ssa = RC(:,1)+RC(:,2);
% else
%     artifact_ssa = RC(:,1);
% end

if dmax>200
%     artifact_ssa =RC(:,1)+RC(:,2)+RC(:,3);%s19,s9
%     artifact_ssa =RC(:,1)+RC(:,2)+RC(:,3)+RC(:,4);%s2
    artifact_ssa =RC(:,1)+RC(:,2);
else
    artifact_ssa =RC(:,1);
end

end
    
