# Supplementary material for: A flexible and accurate method for electroencephalography rhythms extraction based on circulant singular spectrum analysis
Source: PeerJ. 2022 Mar 23;10:e13096. doi: 10.7717/peerj.13096 (PMC8957273; doi:10.7717/peerj.13096)
Supplement: Supplemental Information 1 [file peerj-10-13096-s001.zip › Matlab codes/Experimental/func_cssa.m]

function [alpha_cssa]=func_cssa(V_noise,fs)
    N=length(V_noise); % number of samples or the length of the data
     %% CSSA
    L=80;  
    % ¹¹½¨¹ì¼£¾ØÕó
    % embeding step in the SSA to map the trajectory matrix X
    [ X ] = func_embedding( V_noise, L);
    
    % ·Ö½â
    [XB]=func_matrix_decompositon(V_noise,X,L,N);
    
    % ¶Ô½ÇÆ½¾ù»¯
    % the reconstruction stage to obtain the reconstructed components RC
    [ RC ] = func_reconstruction (XB, N);
    
    rangeRC=ceil(1+8*L/fs):floor(1+13*L/fs);
    % power spectrum of extracted and simulated alpha
    alpha_cssa=sum(RC(:,rangeRC),2);
end
