# Supplementary material for: A flexible and accurate method for electroencephalography rhythms extraction based on circulant singular spectrum analysis
Source: PeerJ. 2022 Mar 23;10:e13096. doi: 10.7717/peerj.13096 (PMC8957273; doi:10.7717/peerj.13096)
Supplement: Supplemental Information 1 [file peerj-10-13096-s001.zip › Matlab codes/Experimental/func_error_alpha.m]

function [error]=func_error_alpha(V_EEG,rangeL,Ps,fs)


N=length(V_EEG); % number of samples or the length of the data
j=1;
for L=rangeL
    % ¹¹½¨¹ì¼£¾ØÕó
    % embeding step in the SSA to map the trajectory matrix X
    [ X ] = func_embedding( V_EEG, L);
    
    % ·Ö½â
    [XB]=func_matrix_decompositon(V_EEG,X,L,N);
    
    % ¶Ô½ÇÆ½¾ù»¯
    % the reconstruction stage to obtain the reconstructed components RC
    [ RC ] = func_reconstruction (XB, N);
    rangeRC=ceil(1+8*L/fs):floor(1+13*L/fs);
    V_alpha=zeros(1,length(V_EEG));
    Nfft=2048;
    window=kaiser(512,3);
    noverlap=256;
    for i=rangeRC
        V_alpha=V_alpha+RC(:,i)';
    end
    [Pp,fp]=pwelch(V_alpha,window,noverlap,Nfft,fs);
    error(j)=mean(abs(Ps-Pp));
    j=j+1;    
end
end
