# Supplementary material for: A flexible and accurate method for electroencephalography rhythms extraction based on circulant singular spectrum analysis
Source: PeerJ. 2022 Mar 23;10:e13096. doi: 10.7717/peerj.13096 (PMC8957273; doi:10.7717/peerj.13096)
Supplement: Supplemental Information 1 [file peerj-10-13096-s001.zip › Matlab codes/Experimental/func_matrix_decompositon.m]

function [XB]=func_matrix_decompositon(V_EEG,X,L,N)

% ¹¹½¨Ñ­»·¾ØÕó
gama=zeros(1,L+1);
c=zeros(1,L);
for m=0:L
    x1=V_EEG(1:N-m);
    x2=V_EEG(1+m:N);
    gama(m+1)=x1*x2'/(N-m);    
end
for m=0:L-1
c(m+1)=gama(m+1)*(L-m)/L+gama(L-m+1)*m/L;
end
C=zeros(L,L);
for i=1:L
    for j=1:L
        index=L-i+j+1;
        if index>L
            index=index-L;
        end
        C(i,j)=c(index);
    end
end


%¸ù¾Ý¹«Ê½µÃµ½ÌØÕ÷ÖµºÍÌØÕ÷ÏòÁ¿
D_c=zeros(L,1);
V_c=zeros(L,L);
for k=1:L
    sum=0;
    for m=0:L-1
        sum=sum+c(m+1)*exp(2i*pi*m*(k-1)/L);    
    end
    D_c(k)=real(sum);
    for j=1:L
        V_c(j,k)=L^(-0.5)*exp(-2i*pi*(j-1)*(k-1)/L);
    end
end

% ¼ÆËã»ù±¾¾ØÕó
% the elementary matrices
Xi = cell(1,L);
for k=1:L
    Xi{1,k}=V_c(:,k)*V_c(:,k)'*X;
end

%¼ÆËãµÃµ½×éºÏµÄ»ù±¾¾ØÕóXB
XB = cell(1,L/2+1);
XB{1,1}=Xi{1,1};
XB{1,L/2+1}=Xi{1,L/2+1};
XB{1,L/2+1}=real(XB{1,L/2+1});
for k=2:L/2
    XB{1,k}=Xi{1,k}+Xi{1,L+2-k};
    XB{1,k}=real(XB{1,k});
end

end
