# Supplementary material for: A flexible and accurate method for electroencephalography rhythms extraction based on circulant singular spectrum analysis
Source: PeerJ. 2022 Mar 23;10:e13096. doi: 10.7717/peerj.13096 (PMC8957273; doi:10.7717/peerj.13096)
Supplement: Supplemental Information 1 [file peerj-10-13096-s001.zip › Matlab codes/Experimental/func_waveletpacketdecomposite.m]

function [alpha_wp] = func_waveletpacketdecomposite(V_noise)

% this function is alpha rhythm extracted using wavelet decomposition
%   V_noise - EEG signal data
%   alpha_wp - extracted alpha rhythm using wavelet decomposition


% T=wpdec(V_noise,6,'db2'); % db2 wavelet decomposition of level 6
% nodes=get(T,'tn');
% ord=wpfrqord(nodes);
% y5 = wprcoef(T,[6 ord(6)-1]); 
% y6 = wprcoef(T,[6 ord(7)-1]);
% y7 = wprcoef(T,[6 ord(8)-1]);
% alpha_wp = y5+y6+y7;   


T=wpdec(V_noise,7,'db2'); % db2 wavelet decomposition of level 7
nodes=get(T,'tn');
ord=wpfrqord(nodes);
y8 = wprcoef(T,[7 ord(9)-1]); 
y9 = wprcoef(T,[7 ord(10)-1]);
y10= wprcoef(T,[7 ord(11)-1]);
y11= wprcoef(T,[7 ord(12)-1]);
y12= wprcoef(T,[7 ord(13)-1]);
alpha_wp = y8+y9+y10+y11+y12; 

end
    
