# Supplementary material for: A flexible and accurate method for electroencephalography rhythms extraction based on circulant singular spectrum analysis
Source: PeerJ. 2022 Mar 23;10:e13096. doi: 10.7717/peerj.13096 (PMC8957273; doi:10.7717/peerj.13096)
Supplement: Supplemental Information 1 [file peerj-10-13096-s001.zip › Matlab codes/Simulated/EEG_simulation.m]

% this program is the formulation of the adaptive SSA for artifacts removal
% and rhythms extraction of simulated EEG signal 

clc;clear;close all

%% the parameters in the program
fs=200;            % the sampling rate fs = 200Hz
EOG = 50;         % amplitude of the EOG artifact in the EEG simulation

%% the main program
% simulate the EEG based on the MPA model
[V_noise,V_EEG, V_alpha,V_delta,V_theta,V_beta, time,m,gama,sigma] = func_EEGgenerationMPAmodel(EOG,fs);
% save('V_noise.mat','V_noise');
% save('V_EEG.mat','V_EEG');
% save('V_alpha.mat','V_alpha');
% save('V_delta.mat','V_delta');
% save('V_theta.mat','V_theta');
% save('V_beta.mat','V_beta');
