# Supplementary material for: A flexible and accurate method for electroencephalography rhythms extraction based on circulant singular spectrum analysis
Source: PeerJ. 2022 Mar 23;10:e13096. doi: 10.7717/peerj.13096 (PMC8957273; doi:10.7717/peerj.13096)
Supplement: Supplemental Information 2 — Experimental EEG data are in the .mat format (Matlab files). The link of the database EEG data is https://dataverse.tdl.org/dataset.xhtml?persistentId=doi:10.18738/T8/SS2NHB [file peerj-10-13096-s002.zip]

Archive with 11 entries (10 files):
- raw EEG data/
- raw EEG data/EEG_data_S1.mat
- raw EEG data/EEG_data_S10.mat
- raw EEG data/EEG_data_S2.mat
- raw EEG data/EEG_data_S3.mat
- raw EEG data/EEG_data_S4.mat
- raw EEG data/EEG_data_S5.mat
- raw EEG data/EEG_data_S6.mat
- raw EEG data/EEG_data_S7.mat
- raw EEG data/EEG_data_S8.mat
- raw EEG data/EEG_data_S9.mat
